# Supplementary material for: Nelumbo nucifera Petals Ameliorate Depressive-like Symptom and Cognitive Deficit in Unpredictable Chronic Mild Stress Mouse Model
Source: Nutrients. 2024 Dec 29;17(1):94. doi: 10.3390/nu17010094 (PMC11723358; doi:10.3390/nu17010094)
Supplement: Supplementary file 1 [file nutrients-17-00094-s001.zip]

Archive with 1 entries (1 files):
- nutrients-3385096-supplementary.pdf
